# Supplementary material for: Human Astrocyte Spheroids as Suitable In Vitro Screening Model to Evaluate Synthetic Cannabinoid MAM2201-Induced Effects on CNS
Source: Int J Mol Sci. 2023 Jan 11;24(2):1421. doi: 10.3390/ijms24021421 (PMC9861655; doi:10.3390/ijms24021421)
Supplement: Supplementary file 1 [file ijms-24-01421-s001.zip]

Archive with 1 entries (1 files):
- ijms-2111006-supplementary.pdf
